# Supplementary material for: A Shiga Toxin-Encoding Prophage Recombination Event Confounds the Phylogenetic Relationship Between Two Isolates of Escherichia coli O157:H7 From the Same Patient
Source: Front Microbiol. 2020 Oct 23;11:588769. doi: 10.3389/fmicb.2020.588769 (PMC7645076; doi:10.3389/fmicb.2020.588769)
Supplement: Supplementary file 1 [file Data_Sheet_1.xlsx]

## Sheet: Sheet1
SRA	Organism Identified	Serotype	Clonal Complex	SNP type
SRR5024173	Escherichia coli	O157:H7	CC11	18.35.380.738.2626.2716.2955
SRR4195631	Escherichia coli	O157:H7	CC11	18.35.380.738.2626.2716.2974
SRR6051744	Escherichia coli	O157:H7	CC11	18.35.380.738.1009.1526.2741
SRR6821017	Escherichia coli	O157:H7	CC11	18.35.380.738.1009.1526.2741
SRR4177016	Escherichia coli	O157:H7	CC11	5.156.490.925.2346.2406.2580
SRR10948614	Escherichia coli	O157:H7	CC11	5.156.490.925.2346.2406.2580
SRR4788239	Escherichia coli	O157:H7	CC11	2.8.1112.2153.2478.2555.2763
SRR4897479	Escherichia coli	O157:H7	CC11	2.8.1112.2153.2478.2555.2763
SRR4181570	Escherichia coli	O157:H7	CC11	26.801.1137.2113.2426.2500.2702
SRR7251010	Escherichia coli	O157:H7	CC11	26.801.1137.2113.2426.2500.2702
SRR5018326	Escherichia coli	O157:H7	CC11	5.772.1106.2058.2349.2409.2587
SRR5018270	Escherichia coli	O157:H7	CC11	5.772.1106.2058.2349.2409.2587
SRR6051738	Escherichia coli	O157:H7	CC11	5.772.1106.2058.2349.2409.2587
SRR3773573	Escherichia coli	O157:H7	CC11	4.4.4.590.879.921.2565
SRR3773779	Escherichia coli	O157:H7	CC11	4.4.4.590.879.921.2565
SRR3831925	Escherichia coli	O157:H7	CC11	4.4.4.718.962.2380.2548
SRR3831837	Escherichia coli	O157:H7	CC11	4.4.4.718.962.2380.2548
SRR4184812	Escherichia coli	O157:H7	CC11	18.35.380.738.2592.2680.2914
SRR5018098	Escherichia coli	O157:H7	CC11	18.35.380.738.2592.2680.2914
SRR6821010	Escherichia coli	O157:H7	CC11	18.35.380.738.2592.2680.2914
SRR4180231	Escherichia coli	O157:H7	CC11	13.1025.1464.2756.3364.3505.3945
SRR4180107	Escherichia coli	O157:H7	CC11	13.1025.1464.2756.3364.3505.3949
SRR5024498	Escherichia coli	O157:H7	CC11	2.8.25.626.870.912.2583
SRR6051743	Escherichia coli	O157:H7	CC11	2.8.25.626.870.912.2583
SRR4181478	Escherichia coli	O157:H7	CC11	5.302.526.2154.2479.2556.2764
SRR4787780	Escherichia coli	O157:H7	CC11	5.302.526.2154.2479.2556.2764
SRR4897053	Escherichia coli	O157:H7	CC11	4.870.974.1804.2358.2419.2809
SRR4788244	Escherichia coli	O157:H7	CC11	4.870.974.1804.2358.2419.2809
SRR4787431	Escherichia coli	O157:H7	CC11	31.822.1193.2211.2557.2641.2868
SRR4897478	Escherichia coli	O157:H7	CC11	31.822.1193.2211.2557.2641.2868
SRR5017303	Escherichia coli	O157:H7	CC11	31.66.874.1604.2225.2278.2442
SRR5018298	Escherichia coli	O157:H7	CC11	31.66.874.1604.2225.2278.2442
SRR3530412	Escherichia coli	O157:H7	CC11	4.4.4.590.2457.2533.2738
SRR3530628	Escherichia coli	O157:H7	CC11	4.4.4.590.2457.2533.2747
SRR3531889	Escherichia coli	O157:H7	CC11	4.4.4.590.2519.2601.2817
SRR3773886	Escherichia coli	O157:H7	CC11	4.4.4.590.2519.2601.2872
SRR5005507	Escherichia coli	O157:H7	CC11	4.4.4.590.3324.3477.3616
SRR6051879	Escherichia coli	O157:H7	CC11	4.4.4.590.3324.3477.3642
SRR5005297	Escherichia coli	O157:H7	CC11	2.8.25.2291.2667.2759.3321
SRR4897781	Escherichia coli	O157:H7	CC11	2.8.25.2291.2667.2759.3350
SRR5005513	Escherichia coli	O157:H7	CC11	5.189.1317.2478.2935.3051.3362
SRR4788131	Escherichia coli	O157:H7	CC11	5.189.1317.2478.2935.3051.3370
SRR4897206	Escherichia coli	O157:H7	CC11	4.4.4.2535.3016.3134.3489
SRR6051790	Escherichia coli	O157:H7	CC11	4.4.4.2535.3016.3134.3489
SRR4897284	Escherichia coli	O157:H7	CC11	133.997.1402.2650.3159.3297.3705
SRR6051869	Escherichia coli	O157:H7	CC11	133.997.1402.2650.3159.3297.3705
SRR4788215	Escherichia coli	O157:H7	CC11	2.154.306.2082.2386.2444.3640
SRR7286622	Escherichia coli	O157:H7	CC11	2.154.306.2082.2386.2444.3640
SRR4787726	Escherichia coli	O157:H7	CC11	9.146.295.752.996.3388.3821
SRR5024513	Escherichia coli	O157:H7	CC11	9.146.295.752.996.3388.3821
SRR7291592	Escherichia coli	O157:H7	CC11	2.8.413.2272.2640.3249.3648
SRR6001315	Escherichia coli	O157:H7	CC11	2.8.413.2272.2640.3249.3648
SRR4897083	Escherichia coli	O157:H7	CC11	2.8.1395.2605.3126.3253.3652
SRR5006342	Escherichia coli	O157:H7	CC11	2.8.1395.2605.3126.3253.3652
SRR5005521	Escherichia coli	O157:H7	CC11	2.8.1395.2605.3126.3253.3734
SRR7249711	Escherichia coli	O157:H7	CC11	2.8.351.812.3225.3371.3800
SRR4897474	Escherichia coli	O157:H7	CC11	2.8.351.812.3225.3371.3800
SRR3742281	Escherichia coli	O157:H7	CC11	2.8.327.2496.2959.3075.3391
SRR3742212	Escherichia coli	O157:H7	CC11	2.8.327.2496.2959.3075.3391
SRR5006343	Escherichia coli	O157:H7	CC11	9.148.298.2699.3229.3377.3807
SRR4786115	Escherichia coli	O157:H7	CC11	9.148.298.2699.3229.3377.3807
SRR6052017	Escherichia coli	O157:H7	CC11	4.870.335.662.3359.3498.3971
SRR6052019	Escherichia coli	O157:H7	CC11	4.870.335.662.3359.3498.4048
SRR6051972	Escherichia coli	O157:H7	CC11	4.870.1201.2226.3308.3463.3921
SRR7257134	Escherichia coli	O157:H7	CC11	4.870.1201.2226.3308.3463.3921
SRR7401705	Escherichia coli	O157:H7	CC11	5.156.490.925.3121.3248.3647
SRR6051897	Escherichia coli	O157:H7	CC11	5.156.490.925.3121.3248.3647
SRR4787055	Escherichia coli	O157:H7	CC11	55.225.1341.2520.2992.3109.3446
SRR5006331	Escherichia coli	O157:H7	CC11	55.225.1341.2520.2992.3109.3446
SRR5024197	Escherichia coli	O157:H7	CC11	2.8.25.2692.3215.3359.3787
SRR5024453	Escherichia coli	O157:H7	CC11	2.8.25.2692.3215.3359.3796
SRR4788372	Escherichia coli	O157:H7	CC11	2.8.25.2692.3215.3359.3796
SRR7223099	Escherichia coli	O157:H7	CC11	2.8.25.2692.3215.3359.3796
SRR4787195	Escherichia coli	O157:H7	CC11	2.8.25.2692.3215.3359.3891
SRR4897518	Escherichia coli	O157:H7	CC11	4.4.4.2501.2964.3080.3396
SRR4897099	Escherichia coli	O157:H7	CC11	4.4.4.2501.2964.3080.3396
SRR4897457	Escherichia coli	O157:H7	CC11	2.8.1284.2383.2803.2906.3181
SRR4897655	Escherichia coli	O157:H7	CC11	2.8.1284.2383.2803.2906.3181
SRR4787271	Escherichia coli	O157:H7	CC11	4.4.4.590.1458.3289.3693
SRR5005271	Escherichia coli	O157:H7	CC11	4.4.4.590.1458.3289.3693
SRR4787767	Escherichia coli	O157:H7	CC11	100.843.1238.2285.2660.2752.3005
SRR5018322	Escherichia coli	O157:H7	CC11	100.843.1238.2285.2660.2752.3091
SRR5006432	Escherichia coli	O157:H7	CC11	4.4.4.590.3146.3278.3682
SRR6051900	Escherichia coli	O157:H7	CC11	4.4.4.590.3146.3278.3682
SRR4788353	Escherichia coli	O157:H7	CC11	2.154.306.2606.3127.3254.3656
SRR5024289	Escherichia coli	O157:H7	CC11	2.154.306.2606.3127.3254.3656
SRR5006359	Escherichia coli	O157:H7	CC11	2.8.1354.2539.3024.3142.3505
SRR5006068	Escherichia coli	O157:H7	CC11	2.8.1354.2539.3024.3142.3505
SRR4788176	Escherichia coli	O157:H7	CC11	2.8.1354.2539.3024.3142.3541
SRR5005415	Escherichia coli	O157:H7	CC11	2.8.1354.2539.3024.3142.3541
SRR6001326	Escherichia coli	O157:H7	CC11	4.4.4.2298.3305.3460.3917
SRR6052042	Escherichia coli	O157:H7	CC11	4.4.4.2298.3305.3460.3917
SRR5006349	Escherichia coli	O157:H7	CC11	4.4.4.590.2499.2927.3215
SRR5017472	Escherichia coli	O157:H7	CC11	4.4.4.590.2499.2927.3215
SRR5006244	Escherichia coli	O157:H7	CC11	4.4.4.590.2499.2927.3215
SRR7187069	Escherichia coli	O157:H7	CC11	5.156.490.925.3448.3609.4074
SRR7230299	Escherichia coli	O157:H7	CC11	5.156.490.925.3448.3609.4074
SRR4787344	Escherichia coli	O157:H7	CC11	4.4.4.2616.2175.3024.3336
SRR4788237	Escherichia coli	O157:H7	CC11	4.4.4.2616.2175.3024.3336
SRR5018317	Escherichia coli	O157:H7	CC11	4.4.4.2616.2175.3024.3336
SRR5006435	Escherichia coli	O157:H7	CC11	22.847.1262.2341.2733.2827.3087
SRR4786231	Escherichia coli	O157:H7	CC11	22.847.1262.2341.2733.2827.3087
SRR4787748	Escherichia coli	O157:H7	CC11	2.8.659.1222.3218.3363.3792
SRR4897675	Escherichia coli	O157:H7	CC11	2.8.659.1222.3218.3363.3792
SRR4897687	Escherichia coli	O157:H7	CC11	5.156.1301.2502.2965.3081.3414
SRR5024515	Escherichia coli	O157:H7	CC11	5.156.1301.2502.2965.3081.3414
SRR6051893	Escherichia coli	O157:H7	CC11	2.8.350.2603.3118.3245.3644
SRR4897586	Escherichia coli	O157:H7	CC11	2.8.350.2603.3118.3245.3644
SRR5024523	Escherichia coli	O157:H7	CC11	5.156.1301.2502.2965.3081.3414
SRR4788376	Escherichia coli	O157:H7	CC11	5.156.1301.2502.2965.3081.3414
SRR4787371	Escherichia coli	O157:H7	CC11	22.847.1262.2341.2733.2827.3087
SRR4192079	Escherichia coli	O157:H7	CC11	22.847.1262.2341.2733.2827.3087
SRR6052005	Escherichia coli	O157:H7	CC11	18.35.380.2512.2976.3343.3770
SRR5024509	Escherichia coli	O157:H7	CC11	18.35.380.2512.2976.3343.3770
SRR4786892	Escherichia coli	O157:H7	CC11	18.35.380.2512.2976.3343.3770
SRR4787394	Escherichia coli	O157:H7	CC11	18.35.380.2512.2976.3343.3770
SRR6001338	Escherichia coli	O157:H7	CC11	18.35.380.2512.2976.3343.3920
SRR6051940	Escherichia coli	O157:H7	CC11	18.35.380.2512.2976.3343.3922
SRR4897590	Escherichia coli	O157:H7	CC11	1.853.1281.2380.2800.2903.3178
SRR5024241	Escherichia coli	O157:H7	CC11	1.853.1281.2380.2800.2903.3178
SRR4897704	Escherichia coli	O157:H7	CC11	4.4.4.2106.2894.3006.3308
SRR4787772	Escherichia coli	O157:H7	CC11	4.4.4.2106.2894.3006.3308
SRR6052013	Escherichia coli	O157:H7	CC11	18.35.380.738.3431.3589.4044
SRR6052032	Escherichia coli	O157:H7	CC11	18.35.380.738.3431.3589.4044
SRR6051994	Escherichia coli	O157:H7	CC11	18.35.380.738.3431.3589.4044
SRR7163926	Escherichia coli	O157:H7	CC11	18.35.380.738.3431.3589.4057
SRR4788297	Escherichia coli	O157:H7	CC11	2.8.1337.2607.3129.3256.3665
SRR7401711	Escherichia coli	O157:H7	CC11	2.8.1337.2607.3129.3256.3687
SRR4897411	Escherichia coli	O157:H7	CC11	2.8.351.2594.3107.3233.3629
SRR4788266	Escherichia coli	O157:H7	CC11	2.8.351.2594.3107.3233.3629
SRR4897614	Escherichia coli	O157:H7	CC11	4.4.4.787.2939.3055.3367
SRR4897048	Escherichia coli	O157:H7	CC11	4.4.4.787.2939.3055.3367
SRR4897705	Escherichia coli	O157:H7	CC11	5.156.1301.2502.2965.3081.3414
SRR4787842	Escherichia coli	O157:H7	CC11	5.156.1301.2502.2965.3081.3414
SRR4897683	Escherichia coli	O157:H7	CC11	12.767.1100.2045.3091.3214.3603
SRR4787350	Escherichia coli	O157:H7	CC11	12.767.1100.2045.3091.3214.3603
SRR4788316	Escherichia coli	O157:H7	CC11	12.767.1100.2045.3091.3214.3603
SRR5005434	Escherichia coli	O157:H7	CC11	18.35.380.2696.3224.3370.3799
SRR4787816	Escherichia coli	O157:H7	CC11	18.35.380.2696.3224.3370.3886
SRR4787901	Escherichia coli	O157:H7	CC11	5.156.1301.2502.2965.3081.3500
SRR5024066	Escherichia coli	O157:H7	CC11	5.156.1301.2502.2965.3081.3510
SRR4897347	Escherichia coli	O157:H7	CC11	5.156.1301.2502.2965.3081.3474
SRR4787430	Escherichia coli	O157:H7	CC11	5.156.1301.2502.2965.3081.3475
SRR6051748	Escherichia coli	O157:H7	CC11	2.8.327.2496.2959.3075.3391
SRR4897011	Escherichia coli	O157:H7	CC11	2.8.327.2496.2959.3075.3391
SRR3742238	Escherichia coli	O157:H7	CC11	2.8.327.2496.2959.3075.3391
SRR3742210	Escherichia coli	O157:H7	CC11	2.8.327.2496.2959.3075.3391
SRR4787312	Escherichia coli	O157:H7	CC11	5.156.1301.2502.2965.3081.3414
SRR7277691	Escherichia coli	O157:H7	CC11	5.156.1301.2502.2965.3081.3607
SRR7367253	Escherichia coli	O157:H7	CC11	5.156.1301.2502.2965.3081.3688
SRR5005547	Escherichia coli	O157:H7	CC11	5.156.1301.2502.2965.3081.3736
SRR6051723	Escherichia coli	O157:H7	CC11	32.867.1320.2481.2942.3058.3371
SRR4787906	Escherichia coli	O157:H7	CC11	32.867.1320.2481.2942.3058.3371
SRR4787347	Escherichia coli	O157:H7	CC11	5.156.1301.2502.2965.3081.3414
SRR6051788	Escherichia coli	O157:H7	CC11	5.156.1301.2502.2965.3081.4564
SRR6001297	Escherichia coli	O157:H7	CC11	5.156.1301.2502.2965.3081.3414
SRR6051819	Escherichia coli	O157:H7	CC11	5.156.1301.2502.2965.3081.3414
SRR4787201	Escherichia coli	O157:H7	CC11	5.6.310.615.3289.3444.3897
SRR5006416	Escherichia coli	O157:H7	CC11	5.6.310.615.3289.3444.3897
SRR5005544	Escherichia coli	O157:H7	CC11	2.8.351.2555.3051.3172.3545
SRR7184404	Escherichia coli	O157:H7	CC11	2.8.351.2555.3051.3172.3545
SRR4897548	Escherichia coli	O157:H7	CC11	4.4.4.2373.2786.2919.3200
SRR5024172	Escherichia coli	O157:H7	CC11	4.4.4.2373.2786.2919.3200
SRR5006396	Escherichia coli	O157:H7	CC11	4.4.4.2373.2786.2919.3200
SRR4788096	Escherichia coli	O157:H7	CC11	4.4.4.2373.2786.2919.3200
SRR5018295	Escherichia coli	O157:H7	CC11	5.850.1266.2345.2737.2831.3094
SRR4897289	Escherichia coli	O157:H7	CC11	5.850.1266.2345.2737.2831.3177
SRR5023947	Escherichia coli	O157:H7	CC11	4.4.4.2023.3148.3286.3689
SRR4788174	Escherichia coli	O157:H7	CC11	4.4.4.2023.3148.3286.3689
SRR7223063	Escherichia coli	O157:H7	CC11	2.8.1328.2499.2962.3078.3394
SRR3742267	Escherichia coli	O157:H7	CC11	2.8.1328.2499.2962.3078.3427
SRR5024264	Escherichia coli	O157:H7	CC11	41.851.1267.2346.2738.2832.3097
SRR4787292	Escherichia coli	O157:H7	CC11	41.851.1267.2346.2738.2832.3097
SRR7277736	Escherichia coli	O157:H7	CC11	18.35.380.738.3989.4214.4853
SRR7236579	Escherichia coli	O157:H7	CC11	18.35.380.738.3989.4214.4886
SRR7249729	Escherichia coli	O157:H7	CC11	5.1113.1699.3201.4031.4267.4951
SRR7290971	Escherichia coli	O157:H7	CC11	5.1113.1699.3201.4031.4267.4951
SRR7291581	Escherichia coli	O157:H7	CC11	5.1113.1699.3201.4031.4267.4951
SRR7187841	Escherichia coli	O157:H7	CC11	144.1038.1575.3013.3737.3925.4483
SRR5905747	Escherichia coli	O157:H7	CC11	144.1038.1575.3013.3737.3925.4483
SRR6052929	Escherichia coli	O157:H7	CC11	4.4.4.590.1280.3966.4548
SRR6053006	Escherichia coli	O157:H7	CC11	4.4.4.590.1280.3966.4548
SRR6872955	Escherichia coli	O157:H7	CC11	4.4.4.590.3896.4108.4850
SRR7285585	Escherichia coli	O157:H7	CC11	4.4.4.590.3896.4108.4850
SRR6052102	Escherichia coli	O157:H7	CC11	2.8.413.2272.2640.3249.4171
SRR7184359	Escherichia coli	O157:H7	CC11	2.8.413.2272.2640.3249.4171
SRR7286572	Escherichia coli	O157:H7	CC11	4.4.4.590.3896.4108.4709
SRR7249752	Escherichia coli	O157:H7	CC11	4.4.4.590.3896.4108.4709
SRR6872960	Escherichia coli	O157:H7	CC11	4.4.4.590.3896.4108.4709
SRR6052811	Escherichia coli	O157:H7	CC11	5.772.1448.3105.3866.4075.4670
SRR7186927	Escherichia coli	O157:H7	CC11	5.772.1448.3105.3866.4075.4670
SRR7285451	Escherichia coli	O157:H7	CC11	2.8.343.1732.3990.4215.4854
SRR7367541	Escherichia coli	O157:H7	CC11	2.8.343.1732.3990.4215.4854
SRR7285509	Escherichia coli	O157:H7	CC11	2.8.343.1732.3990.4215.4923
SRR6001336	Escherichia coli	O157:H7	CC11	2.8.1108.2064.2403.3130.4386
SRR6052779	Escherichia coli	O157:H7	CC11	2.8.1108.2064.2403.3130.4386
SRR6052908	Escherichia coli	O157:H7	CC11	4.4.4.1362.3734.3920.4475
SRR6079434	Escherichia coli	O157:H7	CC11	4.4.4.1362.3734.3920.4521
SRR7221283	Escherichia coli	O157:H7	CC11	4.4.1691.3189.4019.4250.4904
SRR7163893	Escherichia coli	O157:H7	CC11	4.4.1691.3189.4019.4250.4946
SRR7187058	Escherichia coli	O157:H7	CC11	5.772.1106.2058.3860.4069.4662
SRR7282623	Escherichia coli	O157:H7	CC11	5.772.1106.2058.3860.4069.4662
SRR7367473	Escherichia coli	O157:H7	CC11	5.772.1106.2058.3860.4069.4662
SRR7283770	Escherichia coli	O157:H7	CC11	18.444.673.1244.3903.4115.4717
SRR7186948	Escherichia coli	O157:H7	CC11	18.444.673.1244.3903.4115.4717
SRR7209034	Escherichia coli	O157:H7	CC11	1.727.1041.2979.3665.3842.4363
SRR7163929	Escherichia coli	O157:H7	CC11	1.727.1041.2979.3665.3842.4363
SRR7285472	Escherichia coli	O157:H7	CC11	1.727.1041.2979.3665.3842.4363
SRR7215572	Escherichia coli	O157:H7	CC11	1.727.1041.2979.3665.3842.4363
SRR6052993	Escherichia coli	O157:H7	CC11	4.4.4.1215.1459.4020.4597
SRR6079443	Escherichia coli	O157:H7	CC11	4.4.4.1215.1459.4020.4597
SRR7223036	Escherichia coli	O157:H7	CC11	1.897.1658.3129.3919.4132.4743
SRR7285519	Escherichia coli	O157:H7	CC11	1.897.1658.3129.3919.4132.4743
SRR6816937	Escherichia coli	O157:H7	CC11	18.35.380.738.3650.4056.4644
SRR6816949	Escherichia coli	O157:H7	CC11	18.35.380.738.3650.4056.4757
SRR7286400	Escherichia coli	O157:H7	CC11	2.8.25.2419.3027.3145.4728
SRR7282609	Escherichia coli	O157:H7	CC11	2.8.25.2419.3027.3145.4834
SRR7401649	Escherichia coli	O157:H7	CC11	5.185.1279.2375.2790.3952.4516
SRR6052927	Escherichia coli	O157:H7	CC11	5.185.1279.2375.2790.3952.4516
SRR7204345	Escherichia coli	O157:H7	CC11	5.185.1279.2375.2790.3952.4583
SRR7215519	Escherichia coli	O157:H7	CC11	2.8.25.3017.3743.3932.4491
SRR6079433	Escherichia coli	O157:H7	CC11	2.8.25.3017.3743.3932.4557
SRR6052777	Escherichia coli	O157:H7	CC11	18.35.380.738.3660.3837.4356
SRR6052769	Escherichia coli	O157:H7	CC11	18.35.380.738.3660.3837.4361
SRR6001332	Escherichia coli	O157:H7	CC11	4.4.4.955.2656.3156.3524
SRR7179880	Escherichia coli	O157:H7	CC11	4.4.4.955.2656.3156.3524
SRR6079435	Escherichia coli	O157:H7	CC11	7.52.1573.3010.3729.3915.4467
SRR6079436	Escherichia coli	O157:H7	CC11	7.52.1573.3010.3729.3915.4467
SRR7291626	Escherichia coli	O157:H7	CC11	160.1076.1559.2981.3671.3848.4372
SRR6052780	Escherichia coli	O157:H7	CC11	160.1076.1559.2981.3671.3848.4404
SRR6052995	Escherichia coli	O157:H7	CC11	2.154.306.3007.3724.3909.4460
SRR6053030	Escherichia coli	O157:H7	CC11	2.154.306.3007.3724.3909.4473
SRR6053025	Escherichia coli	O157:H7	CC11	5.156.490.3064.3809.4011.4586
SRR7291039	Escherichia coli	O157:H7	CC11	5.156.490.3064.3809.4011.4994
SRR7367586	Escherichia coli	O157:H7	CC11	4.4.4.2998.3705.4134.4745
SRR7208779	Escherichia coli	O157:H7	CC11	4.4.4.2998.3705.4134.4745
SRR7368879	Escherichia coli	O157:H7	CC11	2.154.306.1963.4057.4298.4964
SRR7276946	Escherichia coli	O157:H7	CC11	2.154.306.1963.4057.4298.4964
SRR7367379	Escherichia coli	O157:H7	CC11	2.154.306.1963.4057.4298.4964
SRR7285540	Escherichia coli	O157:H7	CC11	2.154.306.1963.4057.4298.4964
SRR7286582	Escherichia coli	O157:H7	CC11	2.154.306.1963.4057.4298.4964
SRR7230302	Escherichia coli	O157:H7	CC11	2.154.306.1963.4057.4298.4964
SRR7184350	Escherichia coli	O157:H7	CC11	2.154.306.1963.4057.4298.4986
SRR7251488	Escherichia coli	O157:H7	CC11	2.154.1661.3140.3938.4156.4777
SRR7251474	Escherichia coli	O157:H7	CC11	2.154.1661.3140.3938.4156.4777
SRR7257043	Escherichia coli	O157:H7	CC11	4.4.4.590.3144.3276.4464
SRR6079420	Escherichia coli	O157:H7	CC11	4.4.4.590.3144.3276.4464
SRR6052919	Escherichia coli	O157:H7	CC11	5.772.1626.3071.3820.4026.4604
SRR6052854	Escherichia coli	O157:H7	CC11	5.772.1626.3071.3820.4026.4604
SRR6324285	Escherichia coli	O157:H7	CC11	9.148.298.681.4005.4232.4873
SRR6324138	Escherichia coli	O157:H7	CC11	9.148.298.681.4005.4232.4873
SRR6324133	Escherichia coli	O157:H7	CC11	9.148.298.681.4005.4232.4873
SRR6324183	Escherichia coli	O157:H7	CC11	9.148.298.681.4005.4232.4930
SRR7266802	Escherichia coli	O157:H7	CC11	4.4.4.590.3749.4140.4752
SRR7274803	Escherichia coli	O157:H7	CC11	4.4.4.590.3749.4140.4752
SRR7221271	Escherichia coli	O157:H7	CC11	4.870.335.662.3682.3860.4390
SRR6052801	Escherichia coli	O157:H7	CC11	4.870.335.662.3682.3860.4393
SRR6052764	Escherichia coli	O157:H7	CC11	2.8.327.2258.3554.3723.4224
SRR7265839	Escherichia coli	O157:H7	CC11	2.8.327.2258.3554.3723.4224
SRR6052708	Escherichia coli	O157:H7	CC11	5.156.490.2876.3532.3700.4200
SRR7286593	Escherichia coli	O157:H7	CC11	5.156.490.2876.3532.3700.4202
SRR7184361	Escherichia coli	O157:H7	CC11	117.1102.1665.3146.3948.4168.4794
SRR7187916	Escherichia coli	O157:H7	CC11	117.1102.1665.3146.3948.4203.4835
SRR7291613	Escherichia coli	O157:H7	CC11	117.1102.1665.3146.3948.4203.4835
SRR6052788	Escherichia coli	O157:H7	CC11	4.4.4.2980.3668.3845.4369
SRR7291582	Escherichia coli	O157:H7	CC11	4.4.4.2980.3668.3845.4369
SRR7215923	Escherichia coli	O157:H7	CC11	4.4.4.2980.3668.3845.4369
SRR6052744	Escherichia coli	O157:H7	CC11	4.4.4.2980.3668.3845.4369
SRR7256949	Escherichia coli	O157:H7	CC11	4.4.4.2980.3668.3845.4369
SRR6053013	Escherichia coli	O157:H7	CC11	4.4.4.3008.3726.3912.4463
SRR6052808	Escherichia coli	O157:H7	CC11	4.4.4.3008.3726.3912.4463
SRR7285508	Escherichia coli	O157:H7	CC11	2.154.306.3003.3715.3899.4450
SRR6053039	Escherichia coli	O157:H7	CC11	2.154.306.3003.3715.3899.4450
SRR7208791	Escherichia coli	O157:H7	CC11	2.8.960.2076.3815.4018.4595
SRR7401642	Escherichia coli	O157:H7	CC11	2.8.960.2076.3815.4018.4617
SRR7256983	Escherichia coli	O157:H7	CC11	4.4.1641.3100.3861.4070.4663
SRR7256994	Escherichia coli	O157:H7	CC11	4.4.1641.3100.3861.4070.4665
SRR7191643	Escherichia coli	O157:H7	CC11	4.4.4.1215.1459.4020.4597
SRR7249522	Escherichia coli	O157:H7	CC11	4.4.4.1215.1459.4020.4597
SRR7221123	Escherichia coli	O157:H7	CC11	4.4.4.1215.1459.4020.4597
SRR6079448	Escherichia coli	O157:H7	CC11	4.4.4.1215.1459.4020.4597
SRR6053037	Escherichia coli	O157:H7	CC11	4.4.4.1215.1459.4020.4597
SRR6079428	Escherichia coli	O157:H7	CC11	2.8.1172.2169.3712.3894.4445
SRR7283816	Escherichia coli	O157:H7	CC11	2.8.1172.2169.3712.3894.4445
SRR7286370	Escherichia coli	O157:H7	CC11	5.156.1168.2761.3881.4092.4687
SRR7290891	Escherichia coli	O157:H7	CC11	5.156.1168.2761.3881.4092.4687
SRR6816932	Escherichia coli	O157:H7	CC11	18.35.1678.3164.3980.4204.4836
SRR7401664	Escherichia coli	O157:H7	CC11	18.35.1678.3164.3980.4204.4836
SRR6052773	Escherichia coli	O157:H7	CC11	18.35.380.738.3650.3826.4342
SRR6052739	Escherichia coli	O157:H7	CC11	18.35.380.738.3650.3826.4342
SRR7285564	Escherichia coli	O157:H7	CC11	18.35.380.738.1009.1526.5002
SRR7286636	Escherichia coli	O157:H7	CC11	18.35.380.738.1009.1526.5002
SRR6052810	Escherichia coli	O157:H7	CC11	5.302.526.3079.3829.4036.4638
SRR6053040	Escherichia coli	O157:H7	CC11	5.302.526.3079.3829.4036.4656
SRR6825173	Escherichia coli	O157:H7	CC11	18.35.972.1802.3830.4037.4616
SRR6052893	Escherichia coli	O157:H7	CC11	18.35.972.1802.3830.4037.4616
SRR6052814	Escherichia coli	O157:H7	CC11	2.8.343.1732.3721.3905.4456
SRR6052826	Escherichia coli	O157:H7	CC11	2.8.343.1732.3721.3905.4456
SRR7286548	Escherichia coli	O157:H7	CC11	18.35.380.3131.3924.4139.4751
SRR6816929	Escherichia coli	O157:H7	CC11	18.35.380.3131.3924.4139.4751
SRR6052997	Escherichia coli	O157:H7	CC11	4.4.4.590.3318.3479.4610
SRR7223049	Escherichia coli	O157:H7	CC11	4.4.4.590.3318.3479.4755
SRR7291041	Escherichia coli	O157:H7	CC11	4.870.1376.3137.3932.4148.4765
SRR7236681	Escherichia coli	O157:H7	CC11	4.870.1376.3137.3932.4148.4843
SRR7285413	Escherichia coli	O157:H7	CC11	90.826.1736.3268.4144.4391.5080
SRR7358266	Escherichia coli	O157:H7	CC11	90.826.1736.3268.4144.4391.5089
SRR8146041	Escherichia coli	O157:H7	CC11	35.766.1099.3507.4521.4833.5756
SRR8086718	Escherichia coli	O157:H7	CC11	35.766.1099.3507.4521.4833.5711
SRR7842165	Escherichia coli	O157:H7	CC11	56.475.1818.3434.4408.4699.5521
SRR7850065	Escherichia coli	O157:H7	CC11	56.475.1818.3434.4408.4699.5521
SRR7495427	Escherichia coli	O157:H7	CC11	18.35.972.1802.4273.4540.5289
SRR7588725	Escherichia coli	O157:H7	CC11	18.35.972.1802.4273.4540.5323
SRR7588714	Escherichia coli	O157:H7	CC11	18.35.972.1802.4273.4540.5326
SRR7588707	Escherichia coli	O157:H7	CC11	18.35.972.1802.4273.4540.5328
SRR7588694	Escherichia coli	O157:H7	CC11	18.35.972.1802.4273.4540.5330
SRR7401630	Escherichia coli	O157:H7	CC11	1.1.1762.3320.4227.4487.5240
SRR7367553	Escherichia coli	O157:H7	CC11	1.1.1762.3320.4227.4487.5208
SRR7285556	Escherichia coli	O157:H7	CC11	4.4.4.590.887.4400.5091
SRR7286575	Escherichia coli	O157:H7	CC11	4.4.4.590.887.4400.5091
SRR7286495	Escherichia coli	O157:H7	CC11	18.35.380.738.1009.4023.5197
SRR7367544	Escherichia coli	O157:H7	CC11	18.35.380.738.1009.4023.5197
SRR8117829	Escherichia coli	O157:H7	CC11	5.156.490.3516.4539.4852.5743
SRR8114773	Escherichia coli	O157:H7	CC11	5.156.490.3516.4539.4852.5743
SRR8116856	Escherichia coli	O157:H7	CC11	5.156.490.3516.4539.4852.5743
SRR8086687	Escherichia coli	O157:H7	CC11	5.156.490.3516.4539.4852.5736
SRR8114754	Escherichia coli	O157:H7	CC11	5.156.490.3516.4539.4852.5743
SRR7407937	Escherichia coli	O157:H7	CC11	5.194.617.3323.4231.4494.5226
SRR7456547	Escherichia coli	O157:H7	CC11	5.194.617.3323.4231.4494.5226
SRR7842149	Escherichia coli	O157:H7	CC11	4.4.4.3367.4304.4577.5348
SRR7836311	Escherichia coli	O157:H7	CC11	4.4.4.3367.4304.4577.5348
SRR8052181	Escherichia coli	O157:H7	CC11	18.35.380.3277.4153.4402.5627
SRR8052180	Escherichia coli	O157:H7	CC11	18.35.380.3277.4153.4402.5627
SRR7944808	Escherichia coli	O157:H7	CC11	18.35.380.3277.4153.4402.5627
SRR7944805	Escherichia coli	O157:H7	CC11	18.35.380.3277.4153.4402.5627
SRR7944815	Escherichia coli	O157:H7	CC11	18.35.380.3277.4153.4402.5627
SRR7944817	Escherichia coli	O157:H7	CC11	18.35.380.3277.4153.4402.5627
SRR8097460	Escherichia coli	O157:H7	CC11	18.35.380.3277.4153.4402.5733
SRR8097452	Escherichia coli	O157:H7	CC11	18.35.380.3277.4153.4402.5617
SRR7994342	Escherichia coli	O157:H7	CC11	18.35.380.3277.4153.4402.5656
SRR8052160	Escherichia coli	O157:H7	CC11	18.35.380.3277.4153.4402.5617
SRR7944809	Escherichia coli	O157:H7	CC11	18.35.380.3277.4153.4402.5617
SRR8052164	Escherichia coli	O157:H7	CC11	18.35.380.3277.4153.4402.5617
SRR7944814	Escherichia coli	O157:H7	CC11	18.35.380.3277.4153.4402.5617
SRR7944813	Escherichia coli	O157:H7	CC11	18.35.380.3277.4153.4402.5617
SRR7905922	Escherichia coli	O157:H7	CC11	18.35.380.3277.4153.4402.5617
SRR7944811	Escherichia coli	O157:H7	CC11	4.4.4.3468.4465.4770.5624
SRR7975982	Escherichia coli	O157:H7	CC11	4.4.4.3468.4465.4770.5624
SRR7975956	Escherichia coli	O157:H7	CC11	4.4.4.3468.4465.4770.5624
SRR8086692	Escherichia coli	O157:H7	CC11	18.35.380.738.4342.4825.5698
SRR8086693	Escherichia coli	O157:H7	CC11	18.35.380.738.4342.4825.5731
SRR7407987	Escherichia coli	O157:H7	CC11	18.35.380.738.1009.4504.5242
SRR7407986	Escherichia coli	O157:H7	CC11	18.35.380.738.1009.4504.5242
SRR7257105	Escherichia coli	O157:H7	CC11	1.1.1558.3291.4177.4430.5130
SRR7215505	Escherichia coli	O157:H7	CC11	1.1.1558.3291.4177.4430.5130
SRR7277708	Escherichia coli	O157:H7	CC11	4.870.1554.2971.4198.4455.5161
SRR7285583	Escherichia coli	O157:H7	CC11	4.870.1554.2971.4198.4455.5212
SRR7866086	Escherichia coli	O157:H7	CC11	5.156.490.3290.4176.4429.5380
SRR7456551	Escherichia coli	O157:H7	CC11	5.156.490.3290.4176.4429.5129
SRR8304472	Escherichia coli	O157	CC11	150.1061.1860.3555.4600.4925.5840
SRR8304475	Escherichia coli	O157	CC11	150.1061.1860.3555.4600.4925.5840
SRR7842145	Escherichia coli	O157:H7	CC11	4.4.4.590.4351.4630.5426
SRR7842117	Escherichia coli	O157:H7	CC11	4.4.4.590.4351.4630.5426
SRR7184209	Escherichia coli	O157:H7	CC11	18.35.380.738.2572.4414.5112
SRR7291614	Escherichia coli	O157:H7	CC11	18.35.380.738.2572.4414.5112
SRR7401653	Escherichia coli	O157:H7	CC11	18.35.380.738.1009.1526.5218
SRR7474036	Escherichia coli	O157:H7	CC11	18.35.380.738.1009.1526.5218
SRR7842108	Escherichia coli	O157:H7	CC11	56.753.1787.3375.4318.4595.5373
SRR7827082	Escherichia coli	O157:H7	CC11	56.753.1787.3375.4318.4595.5373
SRR7942551	Escherichia coli	O157:H7	CC11	56.475.1682.3311.4215.4473.5618
SRR7249683	Escherichia coli	O157:H7	CC11	56.475.1682.3311.4215.4473.5185
SRR7230206	Escherichia coli	O157:H7	CC11	5.156.490.3290.4176.4429.5129
SRR7283811	Escherichia coli	O157:H7	CC11	5.156.490.3290.4176.4429.5133
SRR7850162	Escherichia coli	O157:H7	CC11	4.4.4.955.1366.3269.5421
SRR7850216	Escherichia coli	O157:H7	CC11	4.4.4.955.1366.3269.5421
SRR7866090	Escherichia coli	O157:H7	CC11	4.4.4.955.1366.3269.5421
SRR7839344	Escherichia coli	O157:H7	CC11	4.4.4.955.1366.3269.5421
SRR8184620	Escherichia coli	O157:H7	CC11	5.194.617.3394.4569.4887.5788
SRR8185663	Escherichia coli	O157:H7	CC11	5.194.617.3394.4569.4887.5788
SRR7163933	Escherichia coli	O157:H7	CC11	55.1048.1506.3266.4140.4387.5075
SRR7367392	Escherichia coli	O157:H7	CC11	55.1048.1506.3266.4140.4387.5075
SRR7367454	Escherichia coli	O157:H7	CC11	2.8.25.2490.2952.3068.5230
SRR7588683	Escherichia coli	O157:H7	CC11	2.8.25.2490.2952.3068.5230
SRR7407935	Escherichia coli	O157:H7	CC11	2.8.25.2490.2952.3068.5230
SRR7827064	Escherichia coli	O157:H7	CC11	18.35.380.738.2572.4008.5453
SRR7850025	Escherichia coli	O157:H7	CC11	18.35.380.738.2572.4008.5453
SRR7839341	Escherichia coli	O157:H7	CC11	18.444.673.1244.4316.4593.5368
SRR7866083	Escherichia coli	O157:H7	CC11	18.444.673.1244.4316.4593.5368
SRR7522835	Escherichia coli	O157:H7	CC11	46.1132.1774.3347.4268.4535.5319
SRR7474055	Escherichia coli	O157:H7	CC11	46.1132.1774.3347.4268.4535.5282
SRR7850079	Escherichia coli	O157:H7	CC11	46.1132.1774.3347.4268.4535.5282
SRR7842048	Escherichia coli	O157:H7	CC11	2.8.1078.3445.4429.4724.5550
SRR7842050	Escherichia coli	O157:H7	CC11	2.8.1078.3445.4429.4724.5550
SRR7836302	Escherichia coli	O157:H7	CC11	4.4.4.2535.4370.4651.5455
SRR7842130	Escherichia coli	O157:H7	CC11	4.4.4.2535.4370.4651.5455
SRR8240972	Escherichia coli	O157:H7	CC11	18.35.380.738.1009.4900.5807
SRR8257974	Escherichia coli	O157:H7	CC11	18.35.380.738.1009.4900.5807
SRR8235474	Escherichia coli	O157:H7	CC11	18.35.380.738.1009.4900.5807
SRR8293478	Escherichia coli	O157:H7	CC11	150.1061.1860.3531.4561.4878.5828
SRR8263046	Escherichia coli	O157:H7	CC11	150.1061.1860.3531.4561.4878.5828
SRR8176546	Escherichia coli	O157:H7	CC11	150.1061.1860.3531.4561.4878.5778
SRR7474061	Escherichia coli	O157:H7	CC11	2.8.351.812.4245.4509.5280
SRR7407946	Escherichia coli	O157:H7	CC11	2.8.351.812.4245.4509.5248
SRR8032836	Escherichia coli	O157:H7	CC11	2.8.350.2060.4275.4542.5661
SRR7892555	Escherichia coli	O157:H7	CC11	2.8.350.2060.4275.4542.5602
SRR7826970	Escherichia coli	O157:H7	CC11	2.8.327.1718.3264.4589.5372
SRR7659112	Escherichia coli	O157:H7	CC11	2.8.327.1718.3264.4589.5372
SRR7905909	Escherichia coli	O157:H7	CC11	1.727.1041.1940.4386.4671.5506
SRR7839370	Escherichia coli	O157:H7	CC11	1.727.1041.1940.4386.4671.5511
SRR7849999	Escherichia coli	O157:H7	CC11	1.727.1041.1940.4386.4671.5506
SRR7850122	Escherichia coli	O157:H7	CC11	1.727.1041.1940.4386.4671.5487
SRR7827063	Escherichia coli	O157:H7	CC11	4.870.305.2459.4373.4654.5461
SRR7866110	Escherichia coli	O157:H7	CC11	4.870.305.2459.4373.4654.5461
SRR7184367	Escherichia coli	O157:H7	CC11	18.35.380.738.1009.4440.5143
SRR7256953	Escherichia coli	O157:H7	CC11	18.35.380.738.1009.4440.5143
SRR7839359	Escherichia coli	O157:H7	CC11	2.8.327.1718.3264.4589.5384
SRR7826973	Escherichia coli	O157:H7	CC11	2.8.327.1718.3264.4589.5384
SRR7495424	Escherichia coli	O157:H7	CC11	5.876.1350.2533.4266.4532.5302
SRR7474048	Escherichia coli	O157:H7	CC11	5.876.1350.2533.4266.4532.5278
SRR7285424	Escherichia coli	O157:H7	CC11	18.35.445.3313.4219.4477.5194
SRR7286248	Escherichia coli	O157:H7	CC11	18.35.445.3313.4219.4477.5194
SRR7659108	Escherichia coli	O157:H7	CC11	2.8.327.1718.3264.4592.5366
SRR7842138	Escherichia coli	O157:H7	CC11	2.8.327.1718.3264.4592.5422
SRR7826959	Escherichia coli	O157:H7	CC11	18.35.380.738.2572.4008.5453
SRR7850176	Escherichia coli	O157:H7	CC11	18.35.380.738.2572.4008.5453
SRR7833068	Escherichia coli	O157:H7	CC11	2.8.327.824.4332.4609.5398
SRR7850236	Escherichia coli	O157:H7	CC11	2.8.327.824.4332.4609.5398
SRR7836283	Escherichia coli	O157:H7	CC11	18.35.380.738.4379.4661.5470
SRR7850007	Escherichia coli	O157:H7	CC11	18.35.380.738.4379.4661.5470
SRR7942549	Escherichia coli	O157:H7	CC11	4.4.4.3468.4465.4770.5624
SRR7975978	Escherichia coli	O157:H7	CC11	4.4.4.3468.4465.4770.5624
SRR7836294	Escherichia coli	O157:H7	CC11	18.35.380.738.3004.4614.5459
SRR7833106	Escherichia coli	O157:H7	CC11	18.35.380.738.3004.4614.5405
SRR7832330	Escherichia coli	O157:H7	CC11	18.35.380.738.3004.4614.5405
SRR10235681	Escherichia coli	O157:H7	CC11	35.766.1964.3736.4901.5268.6289
SRR10212196	Escherichia coli	O157:H7	CC11	35.766.1964.3736.4901.5268.6289
SRR9942558	Escherichia coli	O157:H7	CC11	56.475.1944.3694.4802.5153.6135
SRR9967758	Escherichia coli	O157:H7	CC11	56.475.1944.3694.4802.5153.6142
SRR9967780	Escherichia coli	O157:H7	CC11	56.475.1944.3694.4802.5153.6142
SRR9967785	Escherichia coli	O157:H7	CC11	56.475.1944.3694.4802.5153.6142
SRR9967782	Escherichia coli	O157:H7	CC11	56.475.1944.3694.4802.5153.6144
SRR9967798	Escherichia coli	O157:H7	CC11	1.1.1803.3412.4377.4659.6147
SRR10010930	Escherichia coli	O157:H7	CC11	1.1.1803.3412.4377.4659.6174
SRR8735013	Escherichia coli	O157:H7	CC11	4.870.305.3552.4644.4975.5903
SRR8863361	Escherichia coli	O157:H7	CC11	4.870.305.3552.4644.4975.5903
SRR10212207	Escherichia coli	O157:H7	CC11	3.87.1491.2810.4923.5291.6314
SRR10247342	Escherichia coli	O157:H7	CC11	3.87.1491.2810.4923.5291.6344
SRR10231927	Escherichia coli	O157:H7	CC11	2.8.351.812.3225.3371.6322
SRR10228129	Escherichia coli	O157:H7	CC11	2.8.351.812.3225.3371.6322
SRR9874597	Escherichia coli	O157:H7	CC11	5.6.310.3674.4774.5123.6101
SRR9836890	Escherichia coli	O157:H7	CC11	5.6.310.3674.4774.5123.6101
SRR10235687	Escherichia coli	O157:H7	CC11	2.807.1316.3768.4936.5305.6337
SRR10466999	Escherichia coli	O157:H7	CC11	2.807.1316.3768.4936.5305.6444
SRR9901741	Escherichia coli	O157:H7	CC11	2.8.351.918.4760.5105.6075
SRR9678934	Escherichia coli	O157:H7	CC11	2.8.351.918.4760.5105.6075
SRR10138413	Escherichia coli	O157:H7	CC11	5.156.490.925.3168.5233.6240
SRR10083523	Escherichia coli	O157:H7	CC11	5.156.490.925.3168.5233.6240
SRR10212166	Escherichia coli	O157:H7	CC11	5.156.490.925.3168.5233.6374
SRR10219456	Escherichia coli	O157:H7	CC11	5.156.490.925.4877.5239.6249
SRR10083535	Escherichia coli	O157:H7	CC11	5.156.490.925.4877.5239.6249
SRR10348764	Escherichia coli	O157:H7	CC11	26.771.1986.3784.4962.5340.6384
SRR10348766	Escherichia coli	O157:H7	CC11	26.771.1986.3784.4962.5340.6384
SRR10314889	Escherichia coli	O157:H7	CC11	26.771.1986.3784.4962.5340.6384
SRR9826944	Escherichia coli	O157:H7	CC11	4.4.4.1362.4387.4672.6082
SRR9719288	Escherichia coli	O157:H7	CC11	4.4.4.1362.4387.4672.6082
SRR10139419	Escherichia coli	O157:H7	CC11	2.8.327.824.4890.5255.6273
SRR10138418	Escherichia coli	O157:H7	CC11	2.8.327.824.4890.5255.6273
SRR10036709	Escherichia coli	O157:H7	CC11	5.156.1601.3715.4847.5204.6207
SRR10036697	Escherichia coli	O157:H7	CC11	5.156.1601.3715.4847.5204.6207
SRR10138408	Escherichia coli	O157:H7	CC11	5.91.1967.3739.4891.5256.6274
SRR10138415	Escherichia coli	O157:H7	CC11	5.91.1967.3739.4891.5256.6274
SRR10228120	Escherichia coli	O157:H7	CC11	5.1209.1978.3763.4929.5297.6321
SRR10270581	Escherichia coli	O157:H7	CC11	5.1209.1978.3763.4929.5297.6364
SRR9586568	Escherichia coli	O157:H7	CC11	18.444.673.3622.4689.5028.5987
SRR9223000	Escherichia coli	O157:H7	CC11	18.444.673.3622.4689.5028.5987
SRR9260657	Escherichia coli	O157:H7	CC11	18.444.673.3622.4689.5028.5987
SRR9647129	Escherichia coli	O157:H7	CC11	18.444.673.3622.4689.5028.6053
SRR8558523	Escherichia coli	O157:H7	CC11	18.35.1885.3580.4631.4960.5885
SRR8625005	Escherichia coli	O157:H7	CC11	18.35.1885.3580.4631.4960.5892
SRR10019000	Escherichia coli	O157:H7	CC11	4.4.4.590.4808.5159.6143
SRR10010921	Escherichia coli	O157:H7	CC11	4.4.4.590.4808.5159.6143
SRR9967799	Escherichia coli	O157:H7	CC11	4.4.4.590.4808.5159.6143
SRR10017904	Escherichia coli	O157:H7	CC11	4.870.305.2183.4812.5163.6182
SRR10049401	Escherichia coli	O157:H7	CC11	4.870.305.2183.4812.5163.6182
SRR10352164	Escherichia coli	O1578:H7	CC11	26.771.1986.3784.4962.5340.6384
SRR10348758	Escherichia coli	O157:H7	CC11	26.771.1986.3784.4962.5340.6384
SRR10348768	Escherichia coli	O157:H7	CC11	26.771.1986.3784.4962.5340.6384
SRR10348769	Escherichia coli	O157:H7	CC11	26.771.1986.3784.4962.5340.6405
SRR10348760	Escherichia coli	O157:H7	CC11	26.771.1986.3784.4962.5340.6410
SRR9273290	Escherichia coli	O157:H7	CC11	144.1185.1909.3625.4694.5033.5982
SRR9304209	Escherichia coli	O157:H7	CC11	144.1185.1909.3625.4694.5033.6008
SRR9335420	Escherichia coli	O157:H7	CC11	144.1185.1909.3625.4694.5033.6027
SRR10049381	Escherichia coli	O157:H7	CC11	2.8.327.824.4312.5171.6159
SRR10001272	Escherichia coli	O157:H7	CC11	2.8.327.824.4312.5171.6159
SRR10806338	Escherichia coli	O157:H7	CC11	18.35.380.738.4862.5367.6426
SRR10806407	Escherichia coli	O157:H7	CC11	18.35.380.738.4862.5367.6426
SRR10397425	Escherichia coli	O157:H7	CC11	26.771.1986.3784.4962.5340.6384
SRR10397431	Escherichia coli	O157:H7	CC11	26.771.1986.3784.4962.5340.6384
SRR10755082	Escherichia coli	O157:H7	CC11	2.8.351.3213.4051.4291.6739
SRR10755085	Escherichia coli	O157:H7	CC11	2.8.351.3213.4051.4291.6739
SRR9222609	Escherichia coli	O157:H7	CC11	4.4.4.590.4704.5044.6000
SRR9211927	Escherichia coli	O157:H7	CC11	4.4.4.590.4704.5044.6000
SRR9260667	Escherichia coli	O157:H7	CC11	2.8.413.3620.4687.5026.5963
SRR9121370	Escherichia coli	O157:H7	CC11	2.8.413.3620.4687.5026.5966
SRR10397427	Escherichia coli	O157:H7	CC11	26.771.1986.3784.4962.5340.6384
SRR10368100	Escherichia coli	O157:H7	CC11	26.771.1986.3784.4962.5340.6384
SRR10444036	Escherichia coli	O157:H7	CC11	1.1.1770.3791.4973.5351.6402
SRR10348774	Escherichia coli	O157:H7	CC11	1.1.1770.3791.4973.5351.6402
SRR10444415	Escherichia coli	O157:H7	CC11	1.1.1770.3791.4973.5351.6441
SRR10397417	Escherichia coli	O157:H7	CC11	26.771.1986.3784.4962.5340.6384
SRR10414073	Escherichia coli	O157:H7	CC11	26.771.1986.3784.4962.5340.6384
SRR10693142	Escherichia coli	O157:H7	CC11	4.4.4.955.4673.5005.6453
SRR10598980	Escherichia coli	O157:H7	CC11	4.4.4.955.4673.5005.6453
SRR10598970	Escherichia coli	O157:H7	CC11	4.4.4.955.4673.5005.6453
SRR10693132	Escherichia coli	O157:H7	CC11	4.4.4.955.4673.5005.6453
SRR10479282	Escherichia coli	O157:H7	CC11	4.4.4.955.4673.5005.6453
SRR10598988	Escherichia coli	O157:H7	CC11	9.1180.1921.3647.5006.5390.6717
SRR10693154	Escherichia coli	O157:H7	CC11	9.1180.1921.3647.5006.5390.6725
SRR10397418	Escherichia coli	O157:H7	CC11	4.4.4.718.4191.5355.6412
SRR10350833	Escherichia coli	O157:H7	CC11	4.4.4.718.4191.5355.6412
SRR10228505	Escherichia coli	O157:H7	CC11	2.8.351.3744.4897.5264.6285
SRR10212185	Escherichia coli	O157:H7	CC11	2.8.351.3744.4897.5264.6285
SRR10466974	Escherichia coli	O157:H7	CC11	35.1008.1989.3796.4985.5369.6428
SRR10444416	Escherichia coli	O157:H7	CC11	35.1008.1989.3796.4985.5369.6443
SRR10444034	Escherichia coli	O157:H7	CC11	35.1008.1989.3796.4985.5369.6428
SRR10397411	Escherichia coli	O157:H7	CC11	35.1008.1989.3796.4985.5369.6428
SRR10444413	Escherichia coli	O157:H7	CC11	35.1008.1989.3796.4985.5369.6442
SRR10348762	Escherichia coli	O157:H7	CC11	18.35.380.738.4959.5337.6409
SRR10479287	Escherichia coli	O157:H7	CC11	18.35.380.738.4959.5337.6452
SRR9722246	Escherichia coli	O157:H7	CC11	24.388.1927.3661.4756.5101.6068
SRR9676011	Escherichia coli	O157:H7	CC11	24.388.1927.3661.4756.5101.6068
SRR10228144	Escherichia coli	O157:H7	CC11	18.35.713.3750.4905.5273.6295
SRR10212165	Escherichia coli	O157:H7	CC11	18.35.713.3750.4905.5273.6295
SRR10247133	Escherichia coli	O157:H7	CC11	5.772.1448.3105.3866.5310.6343
SRR10313636	Escherichia coli	O157:H7	CC11	5.772.1448.3105.4913.5281.6387
SRR10368099	Escherichia coli	O157:H7	CC11	5.772.1448.3105.4913.5281.6419
SRR10513249	Escherichia coli	O157:H7	CC11	174.1210.1993.3806.4998.5382.6448
SRR10467000	Escherichia coli	O157:H7	CC11	174.1210.1993.3806.4998.5382.6448
SRR10553802	Escherichia coli	O157:H7	CC11	174.1210.1993.3806.4998.5382.6448
SRR10513264	Escherichia coli	O157:H7	CC11	174.1210.1993.3806.4998.5382.6448
SRR10466995	Escherichia coli	O157:H7	CC11	174.1210.1993.3806.4998.5382.6448
SRR8873623	Escherichia coli	O157:H7	CC11	55.225.1075.3600.4661.4992.5924
SRR8866573	Escherichia coli	O157:H7	CC11	55.225.1075.3600.4661.4992.5924
SRR9719234	Escherichia coli	O157:H7	CC11	2.8.1928.3663.4761.5106.6076
SRR9719284	Escherichia coli	O157:H7	CC11	2.8.1928.3663.4761.5106.6076
SRR10694670	Escherichia coli	O157:H7	CC11	4.4.4.2554.3050.3171.6477
SRR10605713	Escherichia coli	O157:H7	CC11	4.4.4.2554.3050.3171.6477
SRR10010925	Escherichia coli	O157:H7	CC11	18.35.380.738.1009.1526.6168
SRR10010916	Escherichia coli	O157:H7	CC11	18.35.380.738.1009.1526.6168
SRR10806380	Escherichia coli	O157:H7	CC11	4.4.4.2554.3050.3171.6477
SRR10806410	Escherichia coli	O157:H7	CC11	4.4.4.2554.3050.3171.6477
SRR10593910	Escherichia coli	O157:H7	CC11	4.4.4.2554.3050.3171.6477
SRR10083533	Escherichia coli	O157:H7	CC11	2.8.350.2603.4873.5234.6242
SRR10083534	Escherichia coli	O157:H7	CC11	2.8.350.2603.4873.5234.6244
SRR10294275	Escherichia coli	O157:H7	CC11	2.8.960.3776.4950.5326.6365
SRR10271368	Escherichia coli	O157:H7	CC11	2.8.960.3776.4950.5326.6365
SRR10212179	Escherichia coli	O157:H7	CC11	4.4.4.590.3896.4108.6267
SRR10212174	Escherichia coli	O157:H7	CC11	4.4.4.590.3896.4108.6267
SRR8656998	Escherichia coli	O157:H7	CC11	5.156.490.3582.4636.4967.5893
SRR8656999	Escherichia coli	O157:H7	CC11	5.156.490.3582.4636.4967.5893
SRR10031299	Escherichia coli	O157:H7	CC11	18.35.380.738.1009.1526.6168
SRR10019743	Escherichia coli	O157:H7	CC11	18.35.380.738.1009.1526.6168
SRR8737840	Escherichia coli	O157:H7	CC11	2.8.960.2076.4647.4978.5907
SRR8832683	Escherichia coli	O157:H7	CC11	2.8.960.2076.4647.4978.5916
SRR8873634	Escherichia coli	O157:H7	CC11	2.8.960.2076.4647.4978.5926
SRR8625006	Escherichia coli	O157:H7	CC11	2.154.306.3321.4229.4966.5891
SRR8656985	Escherichia coli	O157:H7	CC11	2.154.306.3321.4229.4966.5891
SRR10212148	Escherichia coli	O157:H7	CC11	2.8.351.3744.4897.5264.6285
SRR10228147	Escherichia coli	O157:H7	CC11	2.8.351.3744.4897.5264.6285
SRR10118789	Escherichia coli	O157:H7	CC11	18.35.380.738.4886.5250.6265
SRR10228502	Escherichia coli	O157:H7	CC11	18.35.380.738.4886.5250.6294
SRR9218085	Escherichia coli	O157:H7	CC11	2.8.343.1732.4217.5024.5961
SRR9178560	Escherichia coli	O157:H7	CC11	2.8.343.1732.4217.5024.5961
SRR9260989	Escherichia coli	O157:H7	CC11	2.8.343.1732.4217.5024.5961
SRR9944892	Escherichia coli	O157:H7	CC11	2.8.351.3676.4777.5127.6105
SRR9886097	Escherichia coli	O157:H7	CC11	2.8.351.3676.4777.5127.6105
SRR10806325	Escherichia coli	O157:H7	CC11	190.1289.2133.3999.5210.5604.6729
SRR10755083	Escherichia coli	O157:H7	CC11	190.1289.2133.3999.5210.5604.6729
SRR10694671	Escherichia coli	O157:H7	CC11	190.1289.2133.3999.5210.5604.6729
SRR10806401	Escherichia coli	O157:H7	CC11	190.1289.2133.3999.5210.5604.6729
SRR10806379	Escherichia coli	O157:H7	CC11	190.1289.2133.3999.5210.5604.6744
SRR10806383	Escherichia coli	O157:H7	CC11	5.194.617.3996.5206.5600.6720
SRR10741829	Escherichia coli	O157:H7	CC11	5.194.617.3996.5206.5600.6720
SRR9678936	Escherichia coli	O157:H7	CC11	18.35.380.738.4757.5102.6070
SRR9722242	Escherichia coli	O157:H7	CC11	18.35.380.738.4757.5102.6070
SRR10236629	Escherichia coli	O157:H7	CC11	2.8.1980.3769.4937.5306.6338
SRR10348761	Escherichia coli	O157:H7	CC11	2.8.1980.3769.4937.5306.6406
SRR9967757	Escherichia coli	O157:H7	CC11	56.1005.1420.3659.4753.5098.6149
SRR10083530	Escherichia coli	O157:H7	CC11	56.1005.1420.3659.4753.5098.6246

## Sheet: Sheet2
a	b
H154820457	SRR5024173
H154920613	SRR4195631
H153740002	SRR6051744
H153740003	SRR6821017
H153200386	SRR4177016
H153020447	SRR10948614
H153840307	SRR4788239
H153980684	SRR4897479
H153660333	SRR4181570
H153580511	SRR7251010
H153220325	SRR5018326
H153220324	SRR5018270
H153100635	SRR6051738
H153400479	SRR3773573
H152920520	SRR3773779
H153220539	SRR3831925
H153160357	SRR3831837
H154600253	SRR4184812
H154600254	SRR5018098
H154460252	SRR6821010
H153420549	SRR4180231
H153420551	SRR4180107
H153220329	SRR5024498
H153080819	SRR6051743
H153840306	SRR4181478
H153980683	SRR4787780
H154120446	SRR4897053
H153900399	SRR4788244
H154240454	SRR4787431
H154380784	SRR4897478
H152720537	SRR5017303
H152920517	SRR5018298
H153720396	SRR3530412
H153720395	SRR3530628
H154040368	SRR3531889
H154100742	SRR3773886
H163120230	SRR5005507
H163260480	SRR6051879
H161620702	SRR5005297
H161900649	SRR4897781
H162020826	SRR5005513
H162080756	SRR4788131
H162820150	SRR4897206
H162740768	SRR6051790
H163660093	SRR4897284
H163600177	SRR6051869
H163340715	SRR4788215
H163260479	SRR7286622
H164220283	SRR4787726
H164080464	SRR5024513
H165100054	SRR7291592
H164920534	SRR6001315
H163620366	SRR4897083
H163320729	SRR5006342
H163720348	SRR5005521
H164060675	SRR7249711
H163960334	SRR4897474
H162560364	SRR3742281
H162520844	SRR3742212
H164020506	SRR5006343
H164080001	SRR4786115
H164740252	SRR6052017
H164700530	SRR6052019
H164420304	SRR6051972
H164340727	SRR7257134
H163420508	SRR7401705
H163300315	SRR6051897
H162720218	SRR4787055
H162640283	SRR5006331
H164020500	SRR5024197
H164020502	SRR5024453
H163980391	SRR4788372
H163960346	SRR7223099
H164220288	SRR4787195
H162340672	SRR4897518
H162380303	SRR4897099
H160580730	SRR4897457
H160560253	SRR4897655
H163580684	SRR4787271
H163520239	SRR5005271
H160160262	SRR4787767
H160360747	SRR5018322
H163440374	SRR5006432
H163460400	SRR6051900
H163340447	SRR4788353
H163340713	SRR5024289
H163920557	SRR5006359
H162820158	SRR5006068
H163040144	SRR4788176
H162920076	SRR5005415
H164300216	SRR6001326
H164340261	SRR6052042
H161160364	SRR5006349
H161500590	SRR5017472
H161100362	SRR5006244
H165140612	SRR7187069
H165020379	SRR7230299
H161820419	SRR4787344
H162160815	SRR4788237
H161760695	SRR5018317
H160500667	SRR5006435
H160420881	SRR4786231
H163960337	SRR4787748
H163960341	SRR4897675
H164020493	SRR4897687
H163580455	SRR5024515
H163440376	SRR6051893
H163300316	SRR4897586
H162680508	SRR5024523
H162680697	SRR4788376
H160420880	SRR4787371
H160240493	SRR4192079
H164600703	SRR6052005
H164180395	SRR5024509
H164140744	SRR4786892
H163880138	SRR4787394
H164340732	SRR6001338
H164380711	SRR6051940
H160480490	SRR4897590
H160600733	SRR5024241
H163200703	SRR4897704
H163020792	SRR4787772
H164880317	SRR6052013
H164760363	SRR6052032
H164720432	SRR6051994
H164880318	SRR7163926
H163400264	SRR4788297
H163180292	SRR7401711
H163320440	SRR4897411
H163220394	SRR4788266
H162640282	SRR4897614
H162360655	SRR4897048
H162800365	SRR4897705
H162720257	SRR4787842
H163600171	SRR4897683
H163400262	SRR4787350
H163320442	SRR4788316
H163980393	SRR5005434
H164180428	SRR4787816
H162820153	SRR4787901
H162820156	SRR5024066
H162680698	SRR4897347
H162680520	SRR4787430
H162460301	SRR6051748
H162340387	SRR4897011
H162520845	SRR3742238
H162520846	SRR3742210
H163220401	SRR4787312
H163180293	SRR7277691
H163420509	SRR7367253
H163720007	SRR5005547
H162120647	SRR6051723
H162000202	SRR4787906
H162680507	SRR4787347
H162720847	SRR6051788
H162720256	SRR6001297
H162680511	SRR6051819
H164260176	SRR4787201
H164260705	SRR5006416
H163040702	SRR5005544
H162920857	SRR7184404
H161040423	SRR4897548
H161040424	SRR5024172
H160940425	SRR5006396
H160960252	SRR4788096
H160320445	SRR5018295
H160480494	SRR4897289
H163460395	SRR5023947
H163620363	SRR4788174
H162480734	SRR7223063
H162520847	SRR3742267
H160340480	SRR5024264
H160420323	SRR4787292
H174020616	SRR7277736
H174140454	SRR7236579
H174680383	SRR7249729
H174520627	SRR7290971
H174500326	SRR7291581
H172440574	SRR7187841
H172500695	SRR5905747
H173120572	SRR6052929
H173140479	SRR6053006
H174280728	SRR6872955
H174280727	SRR7285585
H170220194	SRR6052102
H170140437	SRR7184359
H174280729	SRR7286572
H174280726	SRR7249752
H173920648	SRR6872960
H173420638	SRR6052811
H173320586	SRR7186927
H174120665	SRR7285451
H174000577	SRR7367541
H174320766	SRR7285509
H171680385	SRR6001336
H171700687	SRR6052779
H172420729	SRR6052908
H172400594	SRR6079434
H174180367	SRR7221283
H174240730	SRR7163893
H173920849	SRR7187058
H173420739	SRR7282623
H173320589	SRR7367473
H173700555	SRR7283770
H173700556	SRR7186948
H171640539	SRR7209034
H171500479	SRR7163929
H171740769	SRR7285472
H171540408	SRR7215572
H173060496	SRR6052993
H173140012	SRR6079443
H173840649	SRR7223036
H173580443	SRR7285519
H173400025	SRR6816937
H173620765	SRR6816949
H173560586	SRR7286400
H173900687	SRR7282609
H172760349	SRR7401649
H172620682	SRR6052927
H172840676	SRR7204345
H172580684	SRR7215519
H172720725	SRR6079433
H171340620	SRR6052777
H171120600	SRR6052769
H170940371	SRR6001332
H170920546	SRR7179880
H172480507	SRR6079435
H172480508	SRR6079436
H171400655	SRR7291626
H171780313	SRR6052780
H172340422	SRR6052995
H172420732	SRR6053030
H172820616	SRR6053025
H174720615	SRR7291039
H173760561	SRR7367586
H173580444	SRR7208779
H174640563	SRR7368879
H174640565	SRR7276946
H174500325	SRR7367379
H174680382	SRR7285540
H174640566	SRR7286582
H174640562	SRR7230302
H174640564	SRR7184350
H173900418	SRR7251488
H173780536	SRR7251474
H172480503	SRR7257043
H172460426	SRR6079420
H172920661	SRR6052919
H172980444	SRR6052854
H174620558	SRR6324285
H174620559	SRR6324138
H174360419	SRR6324133
H174360418	SRR6324183
H173680597	SRR7266802
H173700562	SRR7274803
H171700308	SRR7221271
H171700310	SRR6052801
H171140739	SRR6052764
H170780280	SRR7265839
H170340242	SRR6052708
H170500282	SRR7286593
H173840651	SRR7184361
H173920840	SRR7187916
H173920837	SRR7291613
H171920847	SRR6052788
H171661011	SRR7291582
H171920846	SRR7215923
H171661010	SRR6052744
H171500480	SRR7256949
H172420730	SRR6053013
H172460751	SRR6052808
H172560556	SRR7285508
H172360553	SRR6053039
H172880457	SRR7208791
H173020641	SRR7401642
H173320092	SRR7256983
H173280022	SRR7256994
H173000715	SRR7191643
H173000716	SRR7249522
H172940660	SRR7221123
H172940661	SRR6079448
H172940662	SRR6053037
H172500680	SRR6079428
H172280537	SRR7283816
H173680598	SRR7286370
H173400027	SRR7290891
H173920651	SRR6816932
H174020615	SRR7401664
H171540410	SRR6052773
H171140483	SRR6052739
H174880745	SRR7285564
H174760380	SRR7286636
H173020642	SRR6052810
H173080408	SRR6053040
H173020640	SRR6825173
H173120570	SRR6052893
H172500524	SRR6052814
H172400593	SRR6052826
H173700559	SRR7286548
H173620755	SRR6816929
H173060497	SRR6052997
H173640631	SRR7223049
H173680573	SRR7291041
H173920848	SRR7236681
H180320636	SRR7285413
H180420922	SRR7358266
H184300286	SRR8146041
H184100441	SRR8086718
H183680358	SRR7842165
H183560520	SRR7850065
H182640407	SRR7495427
H182820660	SRR7588725
H182800378	SRR7588714
H182800381	SRR7588707
H182800379	SRR7588694
H182260533	SRR7401630
H182120605	SRR7367553
H180560596	SRR7285556
H180720583	SRR7286575
H182180408	SRR7286495
H182180405	SRR7367544
H184280379	SRR8117829
H184260513	SRR8114773
H184280378	SRR8116856
H184200296	SRR8086687
H184240606	SRR8114754
H182360597	SRR7407937
H182540421	SRR7456547
H182980305	SRR7842149
H182940412	SRR7836311
H183940798	SRR8052181
H184000584	SRR8052180
H183860588	SRR7944808
H183820865	SRR7944805
H183860586	SRR7944815
H183820867	SRR7944817
H184180725	SRR8097460
H184180726	SRR8097452
H183940799	SRR7994342
H184000585	SRR8052160
H183860587	SRR7944809
H183860589	SRR8052164
H183820864	SRR7944814
H183820866	SRR7944813
H183820654	SRR7905922
H183860584	SRR7944811
H183940765	SRR7975982
H183920710	SRR7975956
H184040007	SRR8086692
H184120657	SRR8086693
H182420743	SRR7407987
H182400436	SRR7407986
H181360489	SRR7257105
H181420404	SRR7215505
H182180766	SRR7277708
H182120935	SRR7285583
H182920610	SRR7866086
H182540422	SRR7456551
H184920536	SRR8304472
H184900386	SRR8304475
H183220573	SRR7842145
H183340515	SRR7842117
H181020896	SRR7184209
H181140821	SRR7291614
H182140401	SRR7401653
H182620453	SRR7474036
H183120479	SRR7842108
H182940416	SRR7827082
H183800461	SRR7942551
H182100815	SRR7249683
H181320577	SRR7230206
H181500554	SRR7283811
H183240514	SRR7850162
H183220575	SRR7850216
H183480627	SRR7866090
H183340521	SRR7839344
H184420734	SRR8184620
H184480775	SRR8185663
H180300688	SRR7163933
H180240849	SRR7367392
H182320598	SRR7367454
H182800380	SRR7588683
H182440493	SRR7407935
H183420574	SRR7827064
H183360357	SRR7850025
H183020412	SRR7839341
H183120913	SRR7866083
H182740756	SRR7522835
H182620454	SRR7474055
H183040658	SRR7850079
H183640488	SRR7842048
H183640485	SRR7842050
H183420571	SRR7836302
H183300436	SRR7842130
H184660450	SRR8240972
H184660448	SRR8257974
H184580587	SRR8235474
H184780792	SRR8293478
H184720885	SRR8263046
H184400694	SRR8176546
H182560732	SRR7474061
H182460415	SRR7407946
H184000496	SRR8032836
H183740677	SRR7892555
H183200654	SRR7826970
H183040655	SRR7659112
H183820653	SRR7905909
H183540732	SRR7839370
H183460679	SRR7849999
H183420581	SRR7850122
H183360352	SRR7827063
H183420578	SRR7866110
H181700392	SRR7184367
H181740815	SRR7256953
H183220580	SRR7839359
H183120481	SRR7826973
H182660679	SRR7495424
H182560480	SRR7474048
H182180407	SRR7285424
H182240778	SRR7286248
H183120478	SRR7659108
H183200498	SRR7842138
H183440684	SRR7826959
H183700437	SRR7850176
H183120476	SRR7833068
H183200655	SRR7850236
H183380455	SRR7836283
H183540734	SRR7850007
H183820646	SRR7942549
H183860698	SRR7975978
H183240694	SRR7836294
H183340686	SRR7833106
H183160740	SRR7832330
H193960727	SRR10235681
H193820521	SRR10212196
H193080714	SRR9942558
H193200578	SRR9967758
H193200585	SRR9967780
H193200586	SRR9967785
H193200584	SRR9967782
H193220294	SRR9967798
H193300642	SRR10010930
H191000386	SRR8735013
H191340656	SRR8863361
H193780494	SRR10212207
H194020329	SRR10247342
H193860696	SRR10231927
H193900684	SRR10228129
H193020799	SRR9874597
H192920695	SRR9836890
H193940493	SRR10235687
H194460375	SRR10466999
H193040643	SRR9901741
H192780519	SRR9678934
H193660476	SRR10138413
H193540944	SRR10083523
H193820524	SRR10212166
H193820525	SRR10219456
H193540346	SRR10083535
H194240814	SRR10348764
H194240811	SRR10348766
H194220645	SRR10314889
H192880350	SRR9826944
H192820826	SRR9719288
H193620676	SRR10139419
H193660632	SRR10138418
H193400661	SRR10036709
H193400193	SRR10036697
H193700505	SRR10138408
H193640804	SRR10138415
H193860518	SRR10228120
H194020330	SRR10270581
H192500387	SRR9586568
H192320392	SRR9223000
H192100434	SRR9260657
H192560535	SRR9647129
H190580319	SRR8558523
H190740572	SRR8625005
H193380490	SRR10019000
H193280269	SRR10010921
H193200235	SRR9967799
H193380489	SRR10017904
H193440146	SRR10049401
H194300688	SRR10352164
H194240815	SRR10348758
H194240812	SRR10348768
H194220644	SRR10348769
H194240813	SRR10348760
H192120946	SRR9273290
H192340785	SRR9304209
H192460792	SRR9335420
H193420853	SRR10049381
H193280270	SRR10001272
H195140981	SRR10806338
H195140979	SRR10806407
H194360569	SRR10397425
H194320885	SRR10397431
H195080430	SRR10755082
H195080427	SRR10755085
H192280753	SRR9222609
H192220711	SRR9211927
H192060576	SRR9260667
H192020536	SRR9121370
H194360568	SRR10397427
H194320886	SRR10368100
H194520591	SRR10444036
H194220642	SRR10348774
H194520592	SRR10444415
H194320624	SRR10397417
H194460373	SRR10414073
H194920771	SRR10693142
H194820882	SRR10598980
H194820883	SRR10598970
H194920772	SRR10693132
H194600387	SRR10479282
H194860854	SRR10598988
H194920361	SRR10693154
H194360566	SRR10397418
H194260446	SRR10350833
H193860725	SRR10228505
H193780493	SRR10212185
H194520593	SRR10466974
H194520594	SRR10444416
H194520596	SRR10444034
H194380779	SRR10397411
H194520595	SRR10444413
H194220648	SRR10348762
H194520590	SRR10479287
H192860490	SRR9722246
H192720482	SRR9676011
H193900372	SRR10228144
H193800626	SRR10212165
H194000250	SRR10247133
H194200528	SRR10313636
H194320869	SRR10368099
H194620454	SRR10513249
H194560472	SRR10467000
H194640595	SRR10553802
H194640594	SRR10513264
H194560471	SRR10466995
H191380583	SRR8873623
H191300408	SRR8866573
H192840456	SRR9719234
H192820374	SRR9719284
H194960814	SRR10694670
H194900494	SRR10605713
H193300180	SRR10010925
H193280260	SRR10010916
H195140982	SRR10806380
H195140980	SRR10806410
H194800485	SRR10593910
H193460593	SRR10083533
H193540343	SRR10083534
H194100316	SRR10294275
H194040101	SRR10271368
H193820523	SRR10212179
H193820522	SRR10212174
H190840469	SRR8656998
H190680541	SRR8656999
H193340157	SRR10031299
H193340158	SRR10019743
H191040355	SRR8737840
H191220843	SRR8832683
H191360409	SRR8873634
H190700403	SRR8625006
H190840468	SRR8656985
H193800819	SRR10212148
H193720547	SRR10228147
H193600618	SRR10118789
H193720554	SRR10228502
H192180380	SRR9218085
H192180379	SRR9178560
H192060577	SRR9260989
H193140480	SRR9944892
H193020800	SRR9886097
H195140400	SRR10806325
H195080431	SRR10755083
H194940478	SRR10694671
H195140398	SRR10806401
H195140399	SRR10806379
H195200504	SRR10806383
H195020621	SRR10741829
H192780515	SRR9678936
H192860814	SRR9722242
H193960426	SRR10236629
H194220637	SRR10348761
H193180488	SRR9967757
H193540151	SRR10083530
